# Supplementary material for: Screening and Analysis of Potential Aquaculture Spaces for Larimichthys crocea in China’s Surrounding Waters Based on Environmental Temperature Suitability
Source: Biology (Basel). 2025 Feb 15;14(2):205. doi: 10.3390/biology14020205 (PMC11851618; doi:10.3390/biology14020205)
Supplement: Supplementary file 1 [file biology-14-00205-s001.zip]

Archive with 1 entries (1 files):
- biology-3397541-SI.mp4
